# Supplementary material for: Hemispheric Lateralization in Older Adults Who Habitually Play Darts: A Cross-Sectional Study Using Functional Near-Infrared Spectroscopy
Source: Healthcare (Basel). 2024 Mar 27;12(7):734. doi: 10.3390/healthcare12070734 (PMC11012225; doi:10.3390/healthcare12070734)
Supplement: Supplementary file 1 [file healthcare-12-00734-s001.zip]

Archive with 1 entries (1 files):
- healthcare-2893688-supplementary.pdf
